# Supplementary material for: Flexible Mechanical Response Device With Optical Logic Emission Enabled by Synergistic Crystallization Engineering of Ester Polymer and Perovskite
Source: Adv Sci (Weinh). 2025 Aug 13;12(43):e08812. doi: 10.1002/advs.202508812 (PMC12631842; doi:10.1002/advs.202508812)
Supplement: Supplementary file 4 — Supporting Information [file ADVS-12-e08812-s003.zip]

Archive with 4 entries (3 files):
- SupportingCode_Yan_et_al_2025/
- SupportingCode_Yan_et_al_2025/pcl_pvsk_rgb_matlab.m
- SupportingCode_Yan_et_al_2025/README.txt
- SupportingCode_Yan_et_al_2025/RGB_Summary-0 to 60.csv
