# Supplementary material for: Flexible Mechanical Response Device With Optical Logic Emission Enabled by Synergistic Crystallization Engineering of Ester Polymer and Perovskite
Source: Adv Sci (Weinh). 2025 Aug 13;12(43):e08812. doi: 10.1002/advs.202508812 (PMC12631842; doi:10.1002/advs.202508812)
Supplement: Supplementary file 4 — Supporting Information [file ADVS-12-e08812-s003.zip › SupportingCode_Yan_et_al_2025/pcl_pvsk_rgb_matlab.m]

% MATLAB Version: PCL PVSK RGB Analysis Tool (Built-in Data + GUI Input)
function pcl_pvsk_rgb_matlab()
    % === 1. Embedded Database (Extracted from RGB_Summary-0 to 60.csv) ===
    % Each entry is a 4D vector of G/B Mean and Std + Stretch Ratio
    % Format: [G_mean G_std B_mean B_std]
    predictors = [
        185.03, 3.80, 40.66, 3.89;
        195.94, 3.43, 39.28, 3.92;
        211.16, 3.97, 41.98, 5.23;
        240.96, 4.93, 53.21, 5.55;
        248.59, 3.43, 59.52, 5.06;
        248.30, 3.58, 61.38, 5.56;
        250.54, 3.58, 63.07, 8.92;
        251.12, 3.69, 66.92, 6.92;
        253.11, 2.12, 70.31, 5.42;
        253.67, 2.07, 76.41, 5.44;
        253.48, 1.10, 80.14, 5.48;
        254.26, 1.11, 84.15, 4.74;
        254.21, 1.08, 88.71, 5.98
    ];
    responses = [0.00; 0.05; 0.10; 0.15; 0.20; 0.25; 0.30; 0.35; 0.40; 0.455; 0.45; 0.50; 0.60];

    % === 2. Build Model ===
    model = fitrgp(predictors, responses);

    % === 3. GUI Input Box: User pastes G/B statistics (4 values) ===
    prompt = { 'G Mean:', 'G Std:', 'B Mean:', 'B Std:' };
    dlg_title = 'Enter GB Gray Value Statistics';
    num_lines = 1; defaultans = repmat({''}, 1, 4);
    answer = inputdlg(prompt, dlg_title, num_lines, defaultans);

    if ~isempty(answer)
        x = str2double(answer(:)');
        if length(x) == 4 && all(~isnan(x))
            pred_ratio = predict(model, x);
            msgbox(sprintf('✅ Predicted Stretch Ratio: %.3f (%.1f%%)', pred_ratio, pred_ratio * 100), 'Prediction Result');
        else
            msgbox('❌ Invalid input format. Please enter 4 valid numeric values.', 'Error', 'error');
        end
    end
end
