# Supplementary material for: Flexible Mechanical Response Device With Optical Logic Emission Enabled by Synergistic Crystallization Engineering of Ester Polymer and Perovskite
Source: Adv Sci (Weinh). 2025 Aug 13;12(43):e08812. doi: 10.1002/advs.202508812 (PMC12631842; doi:10.1002/advs.202508812)
Supplement: Supplementary file 4 — Supporting Information [file ADVS-12-e08812-s003.zip › SupportingCode_Yan_et_al_2025/README.txt]

Title: Flexible Mechanical Response Device with Optical Logic Emission Enabled by Synergistic Crystallization Engineering of Ester Polymer and Perovskite"
Authors: Zhen-Li Yan et al.
Journal: Advanced Science (2025 submission)

Instructions:
1. Ensure MATLAB version R2023b.
2. Unzip this package.
3. Open MATLAB and navigate to the folder.
4. Run the script: FMRD_stretching_analysis.m
5. Input files:
   - 'RGB_Summary-0_to_60.csv' must be placed in the same folder.
6. Output:
   - The program will generate plots and display statistical summaries in the MATLAB console.

Dependencies:
- No toolboxes required
  (or list: e.g., 'Statistics and Machine Learning Toolbox')

Contact:
If any issue occurs, please contact jerry850225@gmail.com
