# Supplementary material for: Flexible Mechanical Response Device With Optical Logic Emission Enabled by Synergistic Crystallization Engineering of Ester Polymer and Perovskite
Source: Adv Sci (Weinh). 2025 Aug 13;12(43):e08812. doi: 10.1002/advs.202508812 (PMC12631842; doi:10.1002/advs.202508812)
Supplement: Supplementary file 4 — Supporting Information [file ADVS-12-e08812-s003.zip › SupportingCode_Yan_et_al_2025/RGB_Summary-0 to 60.csv]

	Stretch ratio	red_mean	red_std	red_P5	red_P95	green_mean	green_std	green_P5	green_P95	blue_mean	blue_std	blue_P5	blue_P95
0	0	0.13	0.37	0	1	185.03	3.8	158	166	40.66	3.89	13	17
1	0.05	0.28	0.59	0	1	195.94	3.43	158	166	39.28	3.92	13	17
2	0.1	0.31	0.6	0	1	211.16	3.97	158	166	41.98	5.23	13	17
3	0.15	0.34	0.62	0	1	240.96	4.93	158	166	53.21	5.55	13	17
4	0.2	0.27	0.52	0	1	248.59	3.43	158	166	59.52	5.06	13	17
5	0.25	0.3	0.65	0	1	248.3	3.58	158	166	61.38	5.56	13	17
6	0.3	0.23	0.51	0	1	250.54	3.58	158	166	63.07	8.92	13	17
7	0.35	0.09	0.31	0	1	251.12	3.69	158	166	66.92	6.92	13	17
8	0.4	0.13	0.33	0	1	253.11	2.12	158	166	70.31	5.42	13	17
9	0.45	0.19	0.3	0	1	253.67	2.07	158	166	76.41	5.44	13	17
10	0.5	0.13	0.34	0	1	253.48	1.1	158	166	80.14	5.48	13	17
11	0.55	0.11	0.31	0	1	254.26	1.11	158	166	84.15	4.74	13	17
12	0.6	0.05	0.21	0	1	254.21	1.08	158	166	88.71	5.98	13	17
